# Supplementary material for: Adenovirus-mediated expression of SIK1 improves hepatic glucose and lipid metabolism in type 2 diabetes mellitus rats
Source: PLoS One. 2019 Jun 24;14(6):e0210930. doi: 10.1371/journal.pone.0210930 (PMC6590778; doi:10.1371/journal.pone.0210930)
Supplement: S1 Table — (XLSX) [file pone.0210930.s002.xlsx]

## Sheet: Sheet1
	Supporting Table 1. Sequences of primers used for PCR analysis
	Gene	Forward (5´-3´)	Reverse (5´-3´)
	SIK1	GGCGACTACAACGAGCAGGT	GCAGGAGGTAGTAAATAGCCGC
	CRTC2	AGGCCTGCTTAGTACAGCCCT	GGCCACTCACTGATCCCTCA
	PEPCK	ACCAGTGATGGCGGTGTGTA	AAAGCGAGAGTTTGGATGCG
	G6Pase	TTCTATGTCCTCTTTCCCATCTG	CACGGAGCTGTTGCTGTAATAG
	SREBP-1c	GCGCTACCGTTCCTCTATCAA	CTTCGCAGGGTCAGGTTCTC
	FAS	ATGGCTGTCCTGCCTCTGGT	ACGCTCCTCTTCAACTCCAAA
	ACC	GAGATTTCACTGTGGCTTCGC	TAATTGTTGTTGTTTGCTCCTCC
	β-actin	CGTTGACATCCGTAAAGACCTC	TAGGAGCCAGGGCAGTAATCT
