# Supplementary material for: Adenovirus-mediated expression of SIK1 improves hepatic glucose and lipid metabolism in type 2 diabetes mellitus rats
Source: PLoS One. 2019 Jun 24;14(6):e0210930. doi: 10.1371/journal.pone.0210930 (PMC6590778; doi:10.1371/journal.pone.0210930)
Supplement: S2 Table — (XLSX) [file pone.0210930.s003.xlsx]

## Sheet: Sheet1
Supporting Table 2. Information of changes in body weight, liver weight, FBG, TG and TC used for Figure 1
Group	n	Body weight (g)	Liver weight(g)	Liver weight(%)	FBG(mmol/L)	TG(mmol/L)	TC(mmol/L)
Control	6	509.3±26.20	18.97±4.33	3.71±0.76	5.6±0.9	0.84±0.13	2.3±0.63
DM	5	366.7±68.55***	26.08±4.47*	7.29±1.88**	27.09±2.69	5.74±1.69	3.89±1.93
Ad-GFP	5	373.1±20.79**	26.63±3.37*	7.14±0.86**	26.89±2.32	5.30±1.77	3.79±1.54
Ad-SIK1	6	363.6±51.18***	25.42±4.18*	7.05±1.17**	25.71±3.88	1.68±1.02	2.31±0.54
